# Supplementary material for: A maternal high-fat diet during pregnancy and lactation induced depression-like behavior in offspring and myelin-related changes in the rat prefrontal cortex
Source: Front Mol Neurosci. 2024 Jan 3;16:1303718. doi: 10.3389/fnmol.2023.1303718 (PMC10791940; doi:10.3389/fnmol.2023.1303718)
Supplement: Supplementary file 1 [file Table_1.XLSX]

## Sheet: tabula_muris
Term	Overlap	P-value	Adjusted P-value	Old P-value	Old Adjusted P-value	Odds Ratio	Combined Score	Genes
Oligodendrocyte Brain Non-Microglia CL:0000128	6/89	4.963208157237485E-6	9.926416314474971E-5	0	0	15.572812991094814	190.19790084117463	CLDN11;QDPR;TMEM88B;TMEM63A;MAL;APOD
Enterocyte Of Epithelium Colon CL:0002071	2/74	0.05111792978225408	0.3673739327584958	0	0	5.737847222222222	17.06217706730942	MAL;RHOC
Basal Cell Of Epidermis Tongue CL:0002187	2/88	0.0693598199478595	0.3673739327584958	0	0	4.800387596899225	12.809582485612387	SLC6A6;HMGN2
Kidney Collecting Duct Cell Kidney CL:1001225	2/91	0.07351078467036004	0.3673739327584958	0	0	4.637874531835206	12.106351272634202	ERMP1;MAL
Erythrocyte Heart CL:0000232	1/55	0.2370235551881547	0.3673739327584958	0	0	3.7892325315005726	5.4549630625325705	TNNC2
Oligodendrocyte Precursor Brain Non-Microglia CL:0002453	1/79	0.3221378140557969	0.3673739327584958	0	0	2.620142743854084	2.9680343741099	FZD9
Hepatocyte Liver CL:0000182	1/80	0.32547250541768336	0.3673739327584958	0	0	2.5868458828135195	2.903675755319197	SEPHS2
Epithelial Cell Fat CL:0000066	1/80	0.32547250541768336	0.3673739327584958	0	0	2.5868458828135195	2.903675755319197	ACOT1
Kidney Tubule Cell Kidney CL:1000507	1/81	0.328790958588603	0.3673739327584958	0	0	2.554381443298969	2.841323066159758	CISD1
Bladder Cell Bladder CL:1001319	1/85	0.3419039487323971	0.3673739327584958	0	0	2.4322533136966125	2.6103561158195174	MAL
Pancreatic Ductal Cell Pancreas CL:0002079	1/85	0.3419039487323971	0.3673739327584958	0	0	2.4322533136966125	2.6103561158195174	ADAMTS16
Endocardial Cell Heart CL:0002350	1/87	0.34836503167995886	0.3673739327584958	0	0	2.3754495324862144	2.5049220014523534	MAL
Endothelial Cell Kidney CL:0000115	1/87	0.34836503167995886	0.3673739327584958	0	0	2.3754495324862144	2.5049220014523534	UBC
Basal Cell Of Urothelium Bladder CL:1000486	1/88	0.35157198789072186	0.3673739327584958	0	0	2.3480270174191253	2.454488409664901	SLC6A6
Stromal Cell Mammary CL:0000499	1/90	0.35793910815605245	0.3673739327584958	0	0	2.2950306961658753	2.357897085822304	APOD
Mesenchymal Stem Cell Of Adipose Fat CL:0002570	1/90	0.35793910815605245	0.3673739327584958	0	0	2.2950306961658753	2.357897085822304	APOD
Mesenchymal Stem Cell Muscle CL:0000134	1/91	0.3610994225583894	0.3673739327584958	0	0	2.2694158075601374	2.3116313665291885	APOD
Mesenchymal Cell Bladder CL:0008019	1/92	0.36424433934166944	0.3673739327584958	0	0	2.2443638835391413	2.266651257671133	RHOC
Basal Cell Mammary CL:0000646	1/93	0.3673739327584958	0.3673739327584958	0	0	2.21985656656208	2.2229090009650587	TMEM88B
Stromal Cell Trachea CL:0000499	1/93	0.3673739327584958	0.3673739327584958	0	0	2.21985656656208	2.2229090009650587	APOD
