# Supplementary material for: A maternal high-fat diet during pregnancy and lactation induced depression-like behavior in offspring and myelin-related changes in the rat prefrontal cortex
Source: Front Mol Neurosci. 2024 Jan 3;16:1303718. doi: 10.3389/fnmol.2023.1303718 (PMC10791940; doi:10.3389/fnmol.2023.1303718)
Supplement: Supplementary file 2 [file Table_2.XLSX]

## Sheet: legend
barcode	brain structure	sex	maternal diet
S01	PFCTX	MALE	SD
S02	PFCTX	FEMALE	SD
S03	PFCTX	MALE	HFD			PFCTX- prefrontal cortex
S04	PFCTX	FEMALE	HFD			HIP- hippocampus
S05	PFCTX	MALE	SD
S06	PFCTX	FEMALE	SD			SD- standard diet
S07	PFCTX	MALE	HFD			HFD- high-fat diet
S08	PFCTX	FEMALE	HFD
S09	PFCTX	MALE	SD
S10	PFCTX	FEMALE	SD
S11	PFCTX	MALE	HFD
S12	PFCTX	FEMALE	HFD
S13	PFCTX	MALE	SD
S14	PFCTX	FEMALE	SD
S15	PFCTX	MALE	HFD
S16	PFCTX	FEMALE	HFD
S17	PFCTX	MALE	SD
S18	PFCTX	FEMALE	SD
S19	PFCTX	MALE	HFD
S20	PFCTX	FEMALE	HFD
S21	PFCTX	MALE	SD
S22	PFCTX	FEMALE	SD
S23	PFCTX	MALE	HFD
S24	PFCTX	FEMALE	HFD
S25	PFCTX	MALE	SD
S26	PFCTX	FEMALE	SD
S27	PFCTX	MALE	HFD
S28	PFCTX	FEMALE	HFD
S29	PFCTX	MALE	SD
S30	PFCTX	FEMALE	SD
S31	PFCTX	MALE	HFD
S32	PFCTX	FEMALE	HFD
S33	PFCTX	MALE	SD
S34	PFCTX	FEMALE	SD
S35	PFCTX	MALE	HFD
S36	PFCTX	FEMALE	HFD
S37	PFCTX	MALE	SD
S38	PFCTX	FEMALE	SD
S39	PFCTX	MALE	HFD
S40	PFCTX	FEMALE	HFD
S41	HIP	MALE	SD
S42	HIP	FEMALE	SD
S43	HIP	MALE	HFD
S44	HIP	FEMALE	HFD
S45	HIP	MALE	SD
S46	HIP	FEMALE	SD
S47	HIP	MALE	HFD
S48	HIP	FEMALE	HFD
S49	HIP	MALE	SD
S50	HIP	FEMALE	SD
S51	HIP	MALE	HFD
S52	HIP	FEMALE	HFD
S53	HIP	MALE	SD
S54	HIP	FEMALE	SD
S55	HIP	MALE	HFD
S56	HIP	FEMALE	HFD
S57	HIP	MALE	SD
S58	HIP	FEMALE	SD
S59	HIP	MALE	HFD
S60	HIP	FEMALE	HFD
S61	HIP	MALE	SD
S62	HIP	FEMALE	SD
S63	HIP	MALE	HFD
S64	HIP	FEMALE	HFD
S65	HIP	MALE	SD
S66	HIP	FEMALE	SD
S67	HIP	MALE	HFD
S68	HIP	FEMALE	HFD
S69	HIP	MALE	SD
S70	HIP	FEMALE	SD
S71	HIP	MALE	HFD
S72	HIP	FEMALE	HFD
S73	HIP	MALE	SD
S74	HIP	FEMALE	SD
S75	HIP	MALE	HFD
S76	HIP	FEMALE	HFD
S77	HIP	MALE	SD
S78	HIP	FEMALE	SD
S79	HIP	MALE	HFD
S80	HIP	FEMALE	HFD

## Sheet: data
gene_name	gene_synonyms	gene_stable_id	FDR_sex	logCPM_sex	logFC_sex	PValue_sex	F_sex	FDR_diet	logCPM_diet	logFC_diet	PValue_diet	F_diet	FDR_region	logCPM_region	logFC_region	PValue_region	F_region	FDR_diet_hip	logCPM_diet_hip	logFC_diet_hip	PValue_diet_hip	F_diet_hip	FDR_diet_hip_F	logCPM_diet_hip_F	logFC_diet_hip_F	PValue_diet_hip_F	F_diet_hip_F	FDR_diet_hip_M	logCPM_diet_hip_M	logFC_diet_hip_M	PValue_diet_hip_M	F_diet_hip_M	FDR_diet_pfc	logCPM_diet_pfc	logFC_diet_pfc	PValue_diet_pfc	F_diet_pfc	FDR_diet_pfc_F	logCPM_diet_pfc_F	logFC_diet_pfc_F	PValue_diet_pfc_F	F_diet_pfc_F	FDR_diet_pfc_M	logCPM_diet_pfc_M	logFC_diet_pfc_M	PValue_diet_pfc_M	F_diet_pfc_M	FDR_diet_region_int	logCPM_diet_region_int
Mog	MGC105427	ENSRNOG00000000775	0.276812	7.05112	-0.480258	0.162481	1.98905	0.0124455	7.05112	-1.36244	0.000146121	15.9781	1.65503e-34	7.05112	8.18499	2.19823e-36	537.071	0.355443	7.05112	-0.643261	0.00893012	7.19912	0.523714	7.05112	-0.328523	0.0563897	3.75313	0.999861	7.05112	-0.314738	0.0671238	3.4491	0.0628533	7.05112	-0.719179	0.0039919	8.81149	0.461278	7.05112	-0.249279	0.149561	2.11901	0.329791	7.05112	-0.4699	0.00761341	7.51399	0.971678	7.05112
Bud31	Edg2;G10;LPA1	ENSRNOG00000000989	1.03627e-07	5.42432	-1.24185	1.02705e-09	48.37	0.0260092	5.42432	-0.592822	0.00136977	11.0375	0.738235	5.42432	-0.0707085	0.692942	0.157099	0.365394	5.42432	-0.327866	0.011304	6.73817	0.450171	5.42432	-0.20436	0.0252523	5.20821	0.999861	5.42432	-0.123506	0.169621	1.92229	0.155732	5.42432	-0.264956	0.0388281	4.41871	0.844275	5.42432	-0.040378	0.652104	0.20486	0.352647	5.42432	-0.224578	0.0137497	6.35925	0.949673	5.42432
Tfrc	tfR;tfR1;TR;Trfr	ENSRNOG00000001766	0.173026	6.12197	0.799406	0.0879243	2.98765	0.0271165	6.12197	1.52283	0.00151744	10.8204	0.000411869	6.12197	-1.80789	0.000202575	15.2339	0.580458	6.12197	0.509393	0.124357	2.41418	0.886982	6.12197	0.129954	0.576311	0.314922	0.999861	6.12197	0.379439	0.10624	2.67176	0.0598789	6.12197	1.01344	0.00270892	9.60768	0.353991	6.12197	0.512524	0.0295185	4.9192	0.38203	6.12197	0.500915	0.0334465	4.68996	0.858607	6.12197
Pdgfra	APDGFR;PDGF-R-alpha;PDGFR-alpha	ENSRNOG00000002244	0.428308	6.84937	-0.256447	0.293575	1.11843	0.710583	6.84937	0.147668	0.54434	0.370851	6.61701e-06	6.84937	1.23315	2.57239e-06	25.8158	0.648372	6.84937	0.219799	0.203606	1.64424	0.623779	6.84937	0.18851	0.124171	2.4166	0.999861	6.84937	0.0312892	0.796916	0.0666862	0.820474	6.84937	-0.0721304	0.675284	0.176834	0.848491	6.84937	-0.0537614	0.658863	0.196433	0.963867	6.84937	-0.0183691	0.880009	0.0229409	0.858607	6.84937
Plp1	Plp	ENSRNOG00000002419	0.0493017	11.9958	-0.956744	0.0178034	5.86526	0.0427181	11.9958	-1.16352	0.00427988	8.66977	9.49496e-30	11.9958	7.93904	2.65669e-31	375.993	0.487041	11.9958	-0.552328	0.05162	3.90903	0.661269	11.9958	-0.275332	0.167397	1.94273	0.999861	11.9958	-0.276996	0.164871	1.96633	0.140029	11.9958	-0.611195	0.0317972	4.78252	0.792178	11.9958	-0.114698	0.563052	0.337373	0.353596	11.9958	-0.496497	0.0142308	6.2931	0.983518	11.9958
Gpr37	Ednrbl;MGC105347	ENSRNOG00000002524	0.0275927	6.88319	-0.76079	0.00852784	7.28986	0.0740149	6.88319	-0.718725	0.0127374	6.50676	3.45018e-37	6.88319	7.4372	2.46574e-39	655.765	0.609006	6.88319	-0.283524	0.156668	2.04598	0.780131	6.88319	-0.136125	0.33468	0.942525	0.999861	6.88319	-0.147398	0.296077	1.10682	0.142841	6.88319	-0.435202	0.0328499	4.72286	0.431844	6.88319	-0.225781	0.115156	2.5393	0.533796	6.88319	-0.209421	0.143021	2.18982	0.917266	6.88319
Pmp22	Gas-3;PMP-22;SAG	ENSRNOG00000003338	0.0236583	4.95374	-0.836532	0.00695407	7.69381	0.136857	4.95374	-0.636465	0.0380464	4.45552	2.96191e-19	4.95374	3.81565	2.68992e-20	157.75	0.67976	4.95374	-0.250272	0.241059	1.39591	0.879613	4.95374	-0.0878951	0.559722	0.343175	0.999861	4.95374	-0.162376	0.280925	1.17917	0.227689	4.95374	-0.386194	0.0758504	3.23867	0.585155	4.95374	-0.165947	0.277979	1.19382	0.543438	4.95374	-0.220247	0.150369	2.11051	0.93271	4.95374
Gjb1	Cx32	ENSRNOG00000003746	0.197265	4.3162	-0.772194	0.104511	2.69889	0.0232291	4.3162	-1.60226	0.00104879	11.6072	1.21862e-27	4.3162	8.67364	4.53532e-29	319.371	0.524134	4.3162	-0.583919	0.0748107	3.26231	0.692712	4.3162	-0.292535	0.205405	1.63109	0.999861	4.3162	-0.291384	0.205383	1.63124	0.0623165	4.3162	-1.01834	0.00384865	8.886	0.408915	4.3162	-0.407159	0.0962946	2.83502	0.352392	4.3162	-0.611186	0.013365	6.41392	0.86515	4.3162
Galc		ENSRNOG00000003759	0.808307	3.00003	0.0966921	0.719592	0.129836	0.955276	3.00003	-0.0284335	0.915956	0.01121	0.00343186	3.00003	0.861849	0.00193759	10.3057	0.752081	3.00003	-0.174024	0.361578	0.842435	0.729799	3.00003	-0.155814	0.249614	1.34579	0.999861	3.00003	-0.01821	0.89213	0.0185125	0.647672	3.00003	0.145591	0.445755	0.58746	0.761308	3.00003	0.0874837	0.515906	0.426007	0.888484	3.00003	0.0581073	0.667161	0.186376	0.858607	3.00003
Enpp2	MGC93258	ENSRNOG00000004089	0.0141629	7.13485	-1.98762	0.00363049	9.00522	0.916925	7.13485	-0.122949	0.852876	0.0346242	9.92448e-15	7.13485	6.78854	1.43862e-15	100.196	0.961031	7.13485	0.0868438	0.852516	0.034796	0.876792	7.13485	0.197495	0.550963	0.358756	0.999861	7.13485	-0.110651	0.737423	0.113223	0.807122	7.13485	-0.209793	0.655877	0.200129	0.986258	7.13485	-0.0152037	0.963557	0.00210132	0.840591	7.13485	-0.19459	0.559034	0.344381	0.933647	7.13485
Rtn4	MGC116054;NI-220/250;NI-250;Nogo;Nogo-A;r;rat N;rat NogoA;Vp20	ENSRNOG00000004621	0.259819	8.83242	-0.2579	0.149459	2.12008	0.359372	8.83242	-0.238213	0.182618	1.80877	0.0514519	8.83242	0.378761	0.035675	4.57235	0.521174	8.83242	-0.227423	0.0733366	3.29646	0.72802	8.83242	-0.103482	0.246302	1.36493	0.999861	8.83242	-0.123941	0.165733	1.95823	0.968089	8.83242	-0.01079	0.931566	0.00742303	0.879269	8.83242	0.0320544	0.718378	0.131014	0.8726	8.83242	-0.0428445	0.629894	0.234079	0.858607	8.83242
Erbb3	nuc-ErbB3	ENSRNOG00000004964	0.47763	5.34816	0.280727	0.342379	0.912779	0.592314	5.34816	-0.245418	0.406178	0.697621	1.34412e-31	5.34816	6.2361	2.86368e-33	432.595	0.782917	5.34816	-0.167175	0.418854	0.660626	0.969339	5.34816	-0.0225308	0.877266	0.0240101	0.999861	5.34816	-0.144644	0.323231	0.988513	0.843415	5.34816	-0.0782432	0.710249	0.139056	0.865908	5.34816	0.0589249	0.692127	0.15798	0.720175	5.34816	-0.137168	0.358579	0.853077	0.957716	5.34816
Cntn2	TAG-1;TAG-564;TAG1;Tax;TAX-1	ENSRNOG00000009033	0.000640914	6.46763	1.04119	7.0262e-05	17.674	0.939309	6.46763	0.034277	0.890186	0.01919	7.02724e-25	6.46763	3.9992	3.59606e-26	256.302	0.710774	6.46763	-0.186223	0.289322	1.13847	0.982583	6.46763	0.0105617	0.931985	0.00733221	0.999861	6.46763	-0.196784	0.115203	2.53863	0.419077	6.46763	0.2205	0.212856	1.57803	0.545254	6.46763	0.149274	0.232283	1.44967	0.845088	6.46763	0.0712252	0.568185	0.328559	0.858607	6.46763
Ugt8	Ugt8a	ENSRNOG00000009345	0.25423	7.65235	-0.537133	0.145421	2.1634	0.0410236	7.65235	-1.0862	0.00394138	8.83744	2.66488e-31	7.65235	7.76743	6.001e-33	422.889	0.508921	7.65235	-0.47729	0.067692	3.43451	0.768065	7.65235	-0.1847	0.313621	1.02883	0.999861	7.65235	-0.292591	0.11229	2.58059	0.116181	7.65235	-0.608909	0.0213829	5.51922	0.784765	7.65235	-0.109185	0.552932	0.355211	0.332724	7.65235	-0.499724	0.00799206	7.41793	0.948702	7.65235
Enpp6	E-NPP 6;E-NPP6;GPC-Cpde;LOC306460;NPP-6	ENSRNOG00000009660	0.356402	3.79996	-0.40008	0.228086	1.47627	0.0472892	3.79996	-0.946319	0.00526073	8.25239	2.07802e-33	3.79996	7.50578	3.32046e-35	495.208	0.368817	3.79996	-0.578271	0.0128181	6.49456	0.439553	3.79996	-0.374907	0.022322	5.43856	0.999861	3.79996	-0.203364	0.208008	1.61229	0.307766	3.79996	-0.368048	0.127333	2.37593	0.567563	3.79996	-0.192955	0.257684	1.30042	0.680564	3.79996	-0.175093	0.301931	1.08014	0.901115	3.79996
Cldn11		ENSRNOG00000010263	0.0263707	8.94819	-0.927059	0.00803132	7.40825	0.00565	8.94819	-1.60246	1.1239e-05	22.0884	6.28026e-35	8.94819	8.33363	7.734e-37	553.985	0.350599	8.94819	-0.662409	0.00737768	7.57634	0.474434	8.94819	-0.365649	0.0348661	4.61411	0.999861	8.94819	-0.29676	0.0850893	3.04303	0.0469592	8.94819	-0.940047	0.000210712	15.1447	0.353565	8.94819	-0.40505	0.0201919	5.62708	0.329791	8.94819	-0.534997	0.00246564	9.80278	0.877796	8.94819
Itgb1		ENSRNOG00000010966	0.447985	7.12084	-0.189694	0.313245	1.03044	0.362809	7.12084	-0.249658	0.185504	1.78485	5.62533e-09	7.12084	1.2842	1.51443e-09	47.1343	0.943075	7.12084	0.0329681	0.803572	0.0622945	0.878412	7.12084	0.0550992	0.557054	0.347871	0.999861	7.12084	-0.0221311	0.813301	0.0561612	0.150184	7.12084	-0.282626	0.0357183	4.57014	0.404519	7.12084	-0.160413	0.090216	2.94431	0.587712	7.12084	-0.122214	0.194993	1.70921	0.858607	7.12084
Sox10		ENSRNOG00000011305	0.406292	6.54034	-0.311537	0.272998	1.21905	0.192958	6.54034	-0.524712	0.0667912	3.45771	5.37437e-33	6.54034	6.32213	9.20368e-35	480.238	0.60857	6.54034	-0.284373	0.156102	2.05166	0.736324	6.54034	-0.159642	0.259211	1.29204	0.999861	6.54034	-0.124731	0.376848	0.790101	0.442465	6.54034	-0.240338	0.234388	1.43654	0.870658	6.54034	-0.0543411	0.702537	0.14694	0.58756	6.54034	-0.185997	0.193635	1.71976	0.982944	6.54034
Nkx2-2		ENSRNOG00000012728	0.496596	2.51227	-0.262784	0.361532	0.842597	0.348135	2.51227	-0.393266	0.173152	1.89046	3.53765e-21	2.51227	3.94469	2.59743e-22	187.72	0.888754	2.51227	-0.0893445	0.654821	0.201446	0.756711	2.51227	-0.149937	0.29181	1.1267	0.999861	2.51227	0.0605927	0.667101	0.186447	0.330507	2.51227	-0.303921	0.143193	2.1879	0.504139	2.51227	-0.191637	0.190378	1.74544	0.776165	2.51227	-0.112284	0.442726	0.595354	0.885292	2.51227
Bcas1	Band83;PMES-2;Pmes-2 ed;Pmes-2b;Pmes-2c;Pmes-2d	ENSRNOG00000012906	0.830773	7.42281	-0.111694	0.749443	0.102735	0.147784	7.42281	-0.716739	0.0431435	4.22882	3.0864e-32	7.42281	7.67195	5.93058e-34	453.888	0.503612	7.42281	-0.464539	0.0623853	3.57627	0.694303	7.42281	-0.221444	0.20625	1.62495	0.999861	7.42281	-0.243095	0.165633	1.95916	0.524716	7.42281	-0.252199	0.310966	1.04026	0.837003	7.42281	-0.0821679	0.639626	0.220982	0.702274	7.42281	-0.170031	0.334044	0.945023	0.906129	7.42281
Scd	Scd1	ENSRNOG00000013552	0.37521	5.47958	-0.400859	0.244998	1.37256	0.902045	5.47958	0.0762959	0.824138	0.0497235	1.00933e-07	5.47958	2.11248	3.12218e-08	37.9349	0.841797	5.47958	0.150062	0.536066	0.386351	0.851036	5.47958	0.117688	0.493052	0.47439	0.999861	5.47958	0.0323745	0.849959	0.0360281	0.873115	5.47958	-0.0737661	0.761739	0.0925858	0.949487	5.47958	-0.0276134	0.87248	0.025936	0.933424	5.47958	-0.0461527	0.788426	0.0725194	0.898376	5.47958
Lpar1	Edg2;LPA-1;MGC105279	ENSRNOG00000013656	0.372653	6.97038	-0.417781	0.242807	1.38549	0.0561064	6.97038	-0.977067	0.00739536	7.57159	3.25254e-34	6.97038	8.45976	4.47356e-36	525.828	0.53571	6.97038	-0.438236	0.0831183	3.08274	0.752535	6.97038	-0.191272	0.281944	1.17415	0.999861	6.97038	-0.246964	0.165699	1.95855	0.150758	6.97038	-0.538831	0.0360835	4.55164	0.472445	6.97038	-0.253339	0.160094	2.01215	0.505161	6.97038	-0.285492	0.114006	2.55572	0.961023	6.97038
Mal	MVP17;NS 3	ENSRNOG00000015445	0.136258	8.50615	-0.710156	0.0643901	3.52123	0.00690343	8.50615	-1.70227	2.45894e-05	20.1732	4.36676e-34	8.50615	9.03293	6.21215e-36	520.702	0.315899	8.50615	-0.809811	0.00334663	9.17202	0.473711	8.50615	-0.408101	0.0340451	4.65756	0.999861	8.50615	-0.40171	0.0368187	4.51499	0.0538649	8.50615	-0.892454	0.001368	11.0402	0.41034	8.50615	-0.31881	0.0970795	2.82146	0.329791	8.50615	-0.573644	0.00345792	9.10493	0.972884	8.50615
Mbp	Golli-Mbp;MBP S;Mbps	ENSRNOG00000016516	0.050058	12.7421	-1.00001	0.0181541	5.82824	0.0317784	12.7421	-1.30631	0.00231179	9.93677	1.41725e-32	12.7421	9.38045	2.61817e-34	465.294	0.462881	12.7421	-0.604112	0.0425799	4.25243	0.672069	12.7421	-0.281522	0.178071	1.84737	0.999861	12.7421	-0.32259	0.123564	2.42454	0.110013	12.7421	-0.702203	0.0190253	5.73946	0.597227	12.7421	-0.219148	0.29331	1.11967	0.365644	12.7421	-0.483055	0.0225391	5.42042	0.968071	12.7421
Pllp	Tm4sf11;Z49858	ENSRNOG00000016558	0.00578665	6.45818	-0.946019	0.00117083	11.3716	0.0176668	6.45818	-1.02091	0.000494317	13.2414	1.137e-29	6.45818	5.51421	3.21966e-31	373.737	0.374942	6.45818	-0.496258	0.0140829	6.31319	0.548178	6.45818	-0.255703	0.0712134	3.34698	0.999861	6.45818	-0.240555	0.088771	2.9715	0.0853206	6.45818	-0.524651	0.0102288	6.93298	0.404519	6.45818	-0.242388	0.0895938	2.95596	0.418086	6.45818	-0.282264	0.048537	4.01832	0.986996	6.45818
Cspg4	Ng2	ENSRNOG00000017208	0.115239	6.38044	0.524145	0.0516603	3.90765	0.704436	6.38044	-0.164904	0.535756	0.38694	1.12554e-15	6.38044	2.80494	1.47446e-16	110.92	0.710643	6.38044	0.200068	0.288342	1.14314	0.656345	6.38044	0.18614	0.163628	1.9781	0.999861	6.38044	0.0139273	0.916438	0.0110814	0.190652	6.38044	-0.364971	0.0557337	3.7737	0.359351	6.38044	-0.269085	0.0461545	4.10803	0.794571	6.38044	-0.0958867	0.472982	0.520122	0.858607	6.38044
Cnp	Cnp1;CNPF;CNPI;CNPII	ENSRNOG00000017496	0.0959445	9.8592	-0.670316	0.0410377	4.3188	0.0151429	9.8592	-1.22223	0.000301287	14.3401	3.09879e-35	9.8592	7.96476	3.46817e-37	567.286	0.402725	9.8592	-0.551016	0.0180569	5.83843	0.588471	9.8592	-0.272253	0.0954057	2.85051	0.999861	9.8592	-0.278764	0.0878681	2.98873	0.0635805	9.8592	-0.671217	0.0043526	8.63555	0.423742	9.8592	-0.261701	0.109134	2.62744	0.352392	9.8592	-0.409516	0.0133044	6.42269	0.946045	9.8592
Mobp	MGC105491;Mobp81;Mobp81p;RNMOBP81P	ENSRNOG00000018700	0.932454	9.78189	0.0493563	0.893665	0.0179862	0.0300687	9.78189	-1.18014	0.00197641	10.2641	2.02026e-37	9.78189	10.0473	1.3621e-39	667.168	0.485436	9.78189	-0.515197	0.0512535	3.92165	0.777978	9.78189	-0.179545	0.331977	0.953191	0.999861	9.78189	-0.335652	0.07208	3.32616	0.0927831	9.78189	-0.664942	0.0127739	6.50122	0.516395	9.78189	-0.237182	0.201969	1.65633	0.365644	9.78189	-0.42776	0.023123	5.37254	0.939483	9.78189
Fa2h	LOC307855;RGD1310347;Wdr59	ENSRNOG00000018950	0.230007	5.9982	-0.603935	0.127652	2.37188	0.0567743	5.9982	-1.0754	0.00761298	7.5141	9.86682e-29	5.9982	7.5337	3.15989e-30	347.769	0.508921	5.9982	-0.512439	0.0660839	3.47616	0.681052	5.9982	-0.258399	0.18785	1.76573	0.999861	5.9982	-0.25404	0.194812	1.71061	0.174103	5.9982	-0.562959	0.0478401	4.04406	0.703229	5.9982	-0.156975	0.430528	0.628014	0.408247	5.9982	-0.405984	0.0435992	4.20997	0.985088	5.9982
Aspa	ACY-2;MGC93407;MGC93408	ENSRNOG00000019659	0.147469	3.59855	-0.615279	0.0713783	3.343	0.898946	3.59855	-0.0773746	0.818743	0.0528771	2.48073e-19	3.59855	4.27684	2.22951e-20	158.893	0.880893	3.59855	-0.11215	0.634398	0.22796	0.565184	3.59855	-0.294476	0.0812794	3.12073	0.999861	3.59855	0.182326	0.274595	1.2109	0.943662	3.59855	0.0347757	0.885575	0.0208469	0.972629	3.59855	-0.0153778	0.928365	0.00813575	0.927363	3.59855	0.0501536	0.768864	0.0869685	0.935894	3.59855
Mag	1B236	ENSRNOG00000021023	0.738774	9.06169	-0.19627	0.631833	0.231432	0.0321326	9.06169	-1.28394	0.00237008	9.88494	4.24697e-34	9.06169	9.81979	5.99907e-36	521.245	0.523073	9.06169	-0.521336	0.0743771	3.27228	0.664842	9.06169	-0.281977	0.170536	1.91397	0.999861	9.06169	-0.239359	0.243737	1.37999	0.0852257	9.06169	-0.762604	0.010159	6.94635	0.420014	9.06169	-0.335153	0.105362	2.68548	0.401201	9.06169	-0.427451	0.04009	4.36093	0.907746	9.06169
Ermn	JN;LOC295619;MGC105579;RGD1308367	ENSRNOG00000021472	0.383672	5.78093	-0.418276	0.252315	1.3304	0.0492187	5.78093	-1.0311	0.00573922	8.07741	7.53213e-34	5.78093	8.50732	1.1223e-35	511.579	0.537089	5.78093	-0.442867	0.0843004	3.0588	0.756219	5.78093	-0.190708	0.290332	1.13367	0.999861	5.78093	-0.252159	0.162957	1.9845	0.128126	5.78093	-0.58823	0.0263992	5.12569	0.61982	5.78093	-0.184038	0.319757	1.0029	0.375877	5.78093	-0.404192	0.0307979	4.84113	0.940444	5.78093
Opalin	LOC361757;Tmem10	ENSRNOG00000022386	0.0722909	6.45965	-0.93612	0.0284884	4.98471	0.0572375	6.45965	-1.14584	0.00780687	7.4643	2.94783e-30	6.45965	8.61806	7.55241e-32	391.044	0.448575	6.45965	-0.63074	0.0351303	4.60035	0.685758	6.45965	-0.271388	0.195891	1.70227	0.999861	6.45965	-0.359352	0.0878989	2.98814	0.25133	6.45965	-0.515096	0.0889975	2.9672	0.887933	6.45965	-0.0718735	0.735156	0.115265	0.397331	6.45965	-0.443222	0.0392455	4.39937	0.962137	6.45965
Olig1	Olg1;oligo1	ENSRNOG00000028648	0.000903367	7.69918	-1.13059	0.000108901	16.6544	0.0484792	7.69918	-0.790725	0.00552713	8.15301	2.38444e-29	7.69918	5.37538	7.15397e-31	364.483	0.494882	7.69918	-0.376062	0.0580899	3.70098	0.641007	7.69918	-0.201542	0.149058	2.12432	0.999861	7.69918	-0.17452	0.21039	1.59534	0.153981	7.69918	-0.414663	0.0377686	4.46879	0.605916	7.69918	-0.14352	0.304134	1.07027	0.428361	7.69918	-0.271143	0.054218	3.82227	0.98411	7.69918
Olig2	LOC304103	ENSRNOG00000028658	0.252851	5.61556	-0.299884	0.144275	2.17595	0.990721	5.61556	0.00490189	0.980769	0.00058487	9.40579e-35	5.61556	4.81488	1.18587e-36	547.008	0.781207	5.61556	-0.117274	0.414305	0.673708	0.776133	5.61556	-0.0990299	0.330453	0.959255	0.999861	5.61556	-0.0182441	0.857064	0.0326596	0.611577	5.61556	0.122176	0.400791	0.713866	0.880148	5.61556	0.0367412	0.720295	0.129157	0.753247	5.61556	0.0854346	0.406079	0.697916	0.858607	5.61556
Tf	MGC93500;Tfn;Trf	ENSRNOG00000030625	0.424834	8.86576	-0.437379	0.290412	1.1333	0.0154697	8.86576	-1.54408	0.000337439	14.087	2.20909e-30	8.86576	8.49926	5.64485e-32	394.599	0.487626	8.86576	-0.573535	0.0517807	3.90353	0.750013	8.86576	-0.224111	0.278221	1.19261	0.999861	8.86576	-0.349424	0.0928479	2.89602	0.0538649	8.86576	-0.970547	0.00134236	11.0804	0.378495	8.86576	-0.384893	0.0655009	3.49153	0.329791	8.86576	-0.585654	0.00581337	8.05166	0.862006	8.86576
Klk6	Klni;Prss9	ENSRNOG00000031927	0.0956405	4.02197	-0.995001	0.0408755	4.32594	0.0171252	4.02197	-1.75334	0.000457226	13.4133	4.23957e-27	4.02197	8.62672	1.7036e-28	305.98	0.380812	4.02197	-0.813196	0.0154146	6.13988	0.596552	4.02197	-0.386368	0.100712	2.76029	0.999861	4.02197	-0.426829	0.0691593	3.39745	0.080275	4.02197	-0.940146	0.00859082	7.27536	0.640653	4.02197	-0.234609	0.345843	0.899691	0.329791	4.02197	-0.705537	0.0052804	8.24487	0.963173	4.02197
Lingo3	LOC686868;LOC690755	ENSRNOG00000032569	0.7021	4.24582	0.309225	0.58674	0.297972	0.948921	4.24582	0.0672207	0.905933	0.0140567	5.5882e-10	4.24582	4.24025	1.34393e-10	55.0553	0.825274	4.24582	0.263195	0.508796	0.440656	0.672069	4.24582	0.380719	0.178635	1.84252	0.999861	4.24582	-0.117524	0.676436	0.175504	0.789521	4.24582	-0.195974	0.629509	0.234606	0.659973	4.24582	-0.257298	0.370727	0.810714	0.946957	4.24582	0.0613239	0.831099	0.0458049	0.877796	4.24582
Pou3f1	Oct-6;OTF-6;Otf6;Scip;Testes-1;Tst-1	ENSRNOG00000047686	0.652423	5.71758	-0.256007	0.527895	0.402096	0.895825	5.71758	-0.0955569	0.813502	0.056038	1.93485e-10	5.71758	3.11428	4.42099e-11	58.8663	0.929527	5.71758	0.0864746	0.762009	0.0923695	0.77434	5.71758	0.199926	0.324028	0.985244	0.999861	5.71758	-0.113451	0.574226	0.318384	0.713887	5.71758	-0.182032	0.526944	0.403957	0.713351	5.71758	-0.154925	0.446517	0.585486	0.968546	5.71758	-0.0271063	0.893906	0.017904	0.89748	5.71758
[truncated: 91 more columns]
